# Supplementary material for: Implant-Based Breast Reconstruction after Mastectomy, from the Subpectoral to the Prepectoral Approach: An Evidence-Based Change of Mind?
Source: J Clin Med. 2022 May 30;11(11):3079. doi: 10.3390/jcm11113079 (PMC9181810; doi:10.3390/jcm11113079)
Supplement: Supplementary file 1 [file jcm-11-03079-s001.zip]

Archive with 1 entries (1 files):
- jcm-1732161-supplementary.mp4
